# Supplementary material for: Costs of services and funding gap of the Bangladesh National Tuberculosis Control Programme 2016–2022: An ingredient based approach
Source: PLoS One. 2023 Jun 2;18(6):e0286560. doi: 10.1371/journal.pone.0286560 (PMC10237497; doi:10.1371/journal.pone.0286560)
Supplement: S1 File — (ZIP) [file pone.0286560.s010.zip]

Archive with 2 entries (2 files):
- Notes.txt
- TB costing proj.PJNZ
